# Supplementary material for: Spectral-Based Classification of Genetically Differentiated Groups in Spring Wheat Grown under Contrasting Environments
Source: Plants (Basel). 2023 Jan 18;12(3):440. doi: 10.3390/plants12030440 (PMC9920124; doi:10.3390/plants12030440)
Supplement: Supplementary file 1 [file plants-12-00440-s001.zip]

Archive with 1 entries (1 files):
- plants-2142786-supplementary.xlsx
