# Supplementary material for: Spectral-Based Classification of Genetically Differentiated Groups in Spring Wheat Grown under Contrasting Environments
Source: Plants (Basel). 2023 Jan 18;12(3):440. doi: 10.3390/plants12030440 (PMC9920124; doi:10.3390/plants12030440)
Supplement: Supplementary file 1 [file plants-12-00440-s001.zip › plants-2142786-supplementary.xlsx]

## Sheet: Data Sheet S1
Data Sheet S1. Description of the origin breeding program and respective genetic cluster for each spring wheat cultivar (from genetic structure analyses).
N°	Cultivar	Breeding program	Membership from genetic structure
			Q1	Q2
1	FONTAGRO1	CIMMYT	0.987	0.013
2	FONTAGRO10	CIMMYT	0.712	0.288
3	FONTAGRO100	CIMMYT	0.973	0.027
4	FONTAGRO101	CIMMYT	0.847	0.153
5	FONTAGRO102	CIMMYT	0.819	0.181
6	FONTAGRO103	CIMMYT	0.781	0.219
7	FONTAGRO104	CIMMYT	0.989	0.011
8	FONTAGRO105	CIMMYT	0.676	0.324
9	FONTAGRO106	CIMMYT	0.916	0.084
10	FONTAGRO107	CIMMYT	0.792	0.208
11	FONTAGRO108	CIMMYT	0.85	0.15
12	FONTAGRO109	CIMMYT	0.723	0.277
13	FONTAGRO11	CIMMYT	0.63	0.37
14	FONTAGRO110	CIMMYT	0.94	0.06
15	FONTAGRO112	CIMMYT	0.845	0.155
16	FONTAGRO114	CIMMYT	0.985	0.015
17	FONTAGRO115	CIMMYT	0.75	0.25
18	FONTAGRO116	CIMMYT	0.676	0.324
19	FONTAGRO117	CIMMYT	0.809	0.191
20	FONTAGRO118	CIMMYT	0.671	0.329
21	FONTAGRO119	CIMMYT	0.847	0.153
22	FONTAGRO12	CIMMYT	0.805	0.195
23	FONTAGRO121	CIMMYT	0.845	0.155
24	FONTAGRO122	CIMMYT	0.737	0.263
25	FONTAGRO123	CIMMYT	0.95	0.05
26	FONTAGRO124	CIMMYT	0.988	0.012
27	FONTAGRO126	CIMMYT	0.846	0.154
28	FONTAGRO127	CIMMYT	0.975	0.025
29	FONTAGRO128	CIMMYT	0.985	0.015
30	FONTAGRO129	CIMMYT	0.979	0.021
31	FONTAGRO13	CIMMYT	0.996	0.004
32	FONTAGRO130	CIMMYT	0.773	0.227
33	FONTAGRO131	CIMMYT	0.928	0.072
34	FONTAGRO132	CIMMYT	0.986	0.014
35	FONTAGRO133	CIMMYT	0.989	0.011
36	FONTAGRO134	CIMMYT	0.981	0.019
37	FONTAGRO135	CIMMYT	0.878	0.122
38	FONTAGRO136	CIMMYT	0.982	0.018
39	FONTAGRO137	CIMMYT	0.955	0.045
40	FONTAGRO138	CIMMYT	0.918	0.082
41	FONTAGRO139	CIMMYT	0.995	0.005
42	FONTAGRO14	CIMMYT	0.815	0.185
43	FONTAGRO140	CIMMYT	0.995	0.005
44	FONTAGRO141	CIMMYT	0.99	0.01
45	FONTAGRO142	CIMMYT	0.99	0.01
46	FONTAGRO143	CIMMYT	0.989	0.011
47	FONTAGRO16	CIMMYT	0.851	0.149
48	FONTAGRO17	CIMMYT	0.88	0.12
49	FONTAGRO18	CIMMYT	0.602	0.398
50	FONTAGRO19	CIMMYT	0.884	0.116
51	FONTAGRO2	CIMMYT	0.758	0.242
52	FONTAGRO20	CIMMYT	0.992	0.008
53	FONTAGRO21	CIMMYT	0.943	0.057
54	FONTAGRO22	CIMMYT	0.994	0.006
55	FONTAGRO23	CIMMYT	0.978	0.022
56	FONTAGRO24	CIMMYT	0.954	0.046
57	FONTAGRO25	CIMMYT	0.992	0.008
58	FONTAGRO26	CIMMYT	0.992	0.008
59	FONTAGRO27	CIMMYT	0.748	0.252
60	FONTAGRO28	CIMMYT	0.967	0.033
61	FONTAGRO29	CIMMYT	0.998	0.002
62	FONTAGRO3	CIMMYT	0.994	0.006
63	FONTAGRO30	CIMMYT	0.85	0.15
64	FONTAGRO31	CIMMYT	0.992	0.008
65	FONTAGRO32	CIMMYT	0.993	0.007
66	FONTAGRO33	CIMMYT	0.996	0.004
67	FONTAGRO34	CIMMYT	0.706	0.294
68	FONTAGRO35	CIMMYT	0.696	0.304
69	FONTAGRO36	CIMMYT	0.877	0.123
70	FONTAGRO37	CIMMYT	0.741	0.259
71	FONTAGRO38	CIMMYT	0.995	0.005
72	FONTAGRO39	CIMMYT	0.826	0.174
73	FONTAGRO4	CIMMYT	0.994	0.006
74	FONTAGRO40	CIMMYT	0.866	0.134
75	FONTAGRO43	CIMMYT	0.675	0.325
76	FONTAGRO44	CIMMYT	0.752	0.248
77	FONTAGRO45	CIMMYT	0.687	0.313
78	FONTAGRO46	CIMMYT	0.973	0.027
79	FONTAGRO47	CIMMYT	0.905	0.095
80	FONTAGRO48	CIMMYT	0.962	0.038
81	FONTAGRO49	CIMMYT	0.966	0.034
82	FONTAGRO5	CIMMYT	0.993	0.007
83	FONTAGRO50	CIMMYT	0.934	0.066
84	FONTAGRO51	CIMMYT	0.976	0.024
85	FONTAGRO52	CIMMYT	0.931	0.069
86	FONTAGRO53	CIMMYT	0.82	0.18
87	FONTAGRO54	CIMMYT	0.88	0.12
88	FONTAGRO55	CIMMYT	0.947	0.053
89	FONTAGRO56	CIMMYT	0.963	0.037
90	FONTAGRO57	CIMMYT	0.693	0.307
91	FONTAGRO58	CIMMYT	0.809	0.191
92	FONTAGRO59	CIMMYT	0.955	0.045
93	FONTAGRO6	CIMMYT	0.992	0.008
94	FONTAGRO60	CIMMYT	0.898	0.102
95	FONTAGRO61	CIMMYT	0.982	0.018
96	FONTAGRO62	CIMMYT	0.878	0.122
97	FONTAGRO64	CIMMYT	0.78	0.22
98	FONTAGRO66	CIMMYT	0.792	0.208
99	FONTAGRO67	CIMMYT	0.916	0.084
100	FONTAGRO68	CIMMYT	0.851	0.149
101	FONTAGRO69	CIMMYT	0.913	0.087
102	FONTAGRO7	CIMMYT	0.998	0.002
103	FONTAGRO70	CIMMYT	0.671	0.329
104	FONTAGRO71	CIMMYT	0.899	0.101
105	FONTAGRO73	CIMMYT	0.979	0.021
106	FONTAGRO74	CIMMYT	0.922	0.078
107	FONTAGRO75	CIMMYT	0.654	0.346
108	FONTAGRO76	CIMMYT	0.837	0.163
109	FONTAGRO77	CIMMYT	0.779	0.221
110	FONTAGRO78	CIMMYT	0.751	0.249
111	FONTAGRO79	CIMMYT	0.913	0.087
112	FONTAGRO8	CIMMYT	0.986	0.014
113	FONTAGRO80	CIMMYT	0.868	0.132
114	FONTAGRO81	CIMMYT	0.825	0.175
115	FONTAGRO82	CIMMYT	0.715	0.285
116	FONTAGRO84	CIMMYT	0.695	0.305
117	FONTAGRO86	CIMMYT	0.973	0.027
118	FONTAGRO88	CIMMYT	0.658	0.342
119	FONTAGRO89	CIMMYT	0.839	0.161
120	FONTAGRO9	CIMMYT	0.987	0.013
121	FONTAGRO90	CIMMYT	0.757	0.243
122	FONTAGRO91	CIMMYT	0.809	0.191
123	FONTAGRO92	CIMMYT	0.969	0.031
124	FONTAGRO93	CIMMYT	0.911	0.089
125	FONTAGRO94	CIMMYT	0.751	0.249
126	FONTAGRO95	CIMMYT	0.978	0.022
127	FONTAGRO96	CIMMYT	0.797	0.203
128	FONTAGRO97	CIMMYT	0.851	0.149
129	FONTAGRO98	CIMMYT	0.786	0.214
130	FONTAGRO99	CIMMYT	0.833	0.167
131	KIPA	INIA_Chile	0.746	0.254
132	MILLAN	INIA_Chile	0.744	0.256
133	PANDORA	INIA_Chile	0.618	0.382
134	PANTERA	INIA_Chile	0.655	0.345
135	QUP24092006	INIA_Chile	0.795	0.205
136	QUP24182007	INIA_Chile	0.978	0.022
137	QUP24192009	INIA_Chile	0.709	0.291
138	QUP24212009	INIA_Chile	0.712	0.288
139	QUP24222009	INIA_Chile	0.65	0.35
140	QUP24232009	INIA_Chile	0.936	0.064
141	QUP24242009	INIA_Chile	0.76	0.24
142	QUP24252009	INIA_Chile	0.78	0.22
143	QUP24502005	INIA_Chile	0.896	0.104
144	QUP24642007	INIA_Chile	0.995	0.005
145	QUP24742007	INIA_Chile	0.997	0.003
146	QUP25022009	INIA_Chile	0.765	0.235
147	QUP25032009	INIA_Chile	0.754	0.246
148	QUP25042009	INIA_Chile	0.723	0.277
149	QUP25052009	INIA_Chile	0.764	0.236
150	QUP25192009	INIA_Chile	0.646	0.354
151	QUP25212009	INIA_Chile	0.65	0.35
152	QUP25222009	INIA_Chile	0.681	0.319
153	QUP25292009	INIA_Chile	0.743	0.257
154	QUP25322009	INIA_Chile	0.998	0.002
155	QUP25412009	INIA_Chile	0.807	0.193
156	QUP25422009	INIA_Chile	0.995	0.005
157	QUP25432009	INIA_Chile	0.716	0.284
158	QUP25442009	INIA_Chile	0.991	0.009
159	QUP25452009	INIA_Chile	0.84	0.16
160	QUP25462009	INIA_Chile	0.996	0.004
161	QUP25472009	INIA_Chile	0.831	0.169
162	QUP25532009	INIA_Chile	0.785	0.215
163	QUP25692009	INIA_Chile	0.734	0.266
164	QUP25722009	INIA_Chile	0.881	0.119
165	QUP26122003	INIA_Chile	0.617	0.383
166	QUP27252008	INIA_Chile	0.997	0.003
167	QUP27592008	INIA_Chile	0.963	0.037
168	QUP27632009	INIA_Chile	0.626	0.374
169	QUP27752009	INIA_Chile	0.952	0.048
170	QUP27762008	INIA_Chile	0.769	0.231
171	QUP27842009	INIA_Chile	0.997	0.003
172	QUP27852008	INIA_Chile	0.643	0.357
173	QUP27882008	INIA_Chile	0.613	0.387
174	Centauro	INIA_Uruguay	0.623	0.377
175	Chapio	INIA_Uruguay	0.718	0.282
176	IC03136	INIA_Uruguay	0.672	0.328
177	LE2373	INIA_Uruguay	0.642	0.358
178	LE2388	INIA_Uruguay	0.794	0.206
179	LE2389	INIA_Uruguay	0.66	0.34
180	MarthaD10	INIA_Uruguay	0.687	0.313
181	MarthaD11	INIA_Uruguay	0.607	0.393
182	MarthaD12	INIA_Uruguay	0.692	0.308
183	MarthaD3	INIA_Uruguay	0.927	0.073
184	MarthaD4	INIA_Uruguay	0.879	0.121
185	Parula	INIA_Uruguay	0.636	0.364
186	Saar	INIA_Uruguay	0.784	0.216
187	FONTAGRO42	CIMMYT	0.358	0.642
188	LIBUNGO	INIA_Chile	0.34	0.66
189	QUP25382009	INIA_Chile	0.389	0.611
190	QUP25392009	INIA_Chile	0.346	0.654
191	QUP25732009	INIA_Chile	0.362	0.638
192	Atlax	INIA_Uruguay	0.007	0.993
193	Boyero	INIA_Uruguay	0.373	0.627
194	Carancho	INIA_Uruguay	0.134	0.866
195	Carpintero	INIA_Uruguay	0.364	0.636
196	Condor	INIA_Uruguay	0.254	0.746
197	DonAlberto	INIA_Uruguay	0.138	0.862
198	Efederal	INIA_Uruguay	0.312	0.688
199	F3CCCI0817200	INIA_Uruguay	0.105	0.895
200	F4CCCI08202	INIA_Uruguay	0.041	0.959
201	F4CCCI08262	INIA_Uruguay	0.127	0.873
202	F4CCCI08283	INIA_Uruguay	0.138	0.862
203	F4CCCI08348	INIA_Uruguay	0.097	0.903
204	F4CCCI08508	INIA_Uruguay	0.039	0.961
205	F60913327	INIA_Uruguay	0.255	0.745
206	F60913757	INIA_Uruguay	0.199	0.801
207	F60913893	INIA_Uruguay	0.155	0.845
208	F6CCCI0814555	INIA_Uruguay	0.042	0.958
209	F6CCCI0814634	INIA_Uruguay	0.37	0.63
210	F6CCCI0814753	INIA_Uruguay	0.007	0.993
211	F6CCCI0814834	INIA_Uruguay	0.067	0.933
212	F6CCCI0814935	INIA_Uruguay	0.014	0.986
213	F6CCCI0814995	INIA_Uruguay	0.141	0.859
214	F6CCCI0814996	INIA_Uruguay	0.087	0.913
215	F6CCCI0815019	INIA_Uruguay	0.119	0.881
216	F6CCCI0815023	INIA_Uruguay	0.221	0.779
217	F6CCCI0815053	INIA_Uruguay	0.177	0.823
218	F6CCCI0815078	INIA_Uruguay	0.007	0.993
219	F6CCCI0815169	INIA_Uruguay	0.168	0.832
220	F6CCCI0815233	INIA_Uruguay	0.257	0.743
221	F6CCCI0815247	INIA_Uruguay	0.166	0.834
222	F6CCCI0815250	INIA_Uruguay	0.176	0.824
223	F6CCCI0913362	INIA_Uruguay	0.292	0.708
224	F6CCCI0913377	INIA_Uruguay	0.012	0.988
225	F6CCCI0913450	INIA_Uruguay	0.218	0.782
226	F6CCCI0913636	INIA_Uruguay	0.176	0.824
227	F6CCCI0913819	INIA_Uruguay	0.115	0.885
228	F6CCCI091561	INIA_Uruguay	0.054	0.946
229	F6CCCI091589	INIA_Uruguay	0.21	0.79
230	F6CCCI091597	INIA_Uruguay	0.008	0.992
231	F6CCCI091619	INIA_Uruguay	0.008	0.992
232	F6CCCI091659	INIA_Uruguay	0.129	0.871
233	F6CCCI091713	INIA_Uruguay	0.06	0.94
234	F6CCCI091832	INIA_Uruguay	0.086	0.914
235	F6CCCI091836	INIA_Uruguay	0.206	0.794
236	F6CCCI091890	INIA_Uruguay	0.393	0.607
237	F6CCCI091900	INIA_Uruguay	0.116	0.884
238	F6CCCI091943	INIA_Uruguay	0.205	0.795
239	F6CCCI092197	INIA_Uruguay	0.23	0.77
240	F6CCCI092203	INIA_Uruguay	0.04	0.96
241	F6CCCI092219	INIA_Uruguay	0.02	0.98
242	F6CCCI092281	INIA_Uruguay	0.334	0.666
243	F6CCCI092333	INIA_Uruguay	0.088	0.912
244	F6CCCI092360	INIA_Uruguay	0.017	0.983
245	F6CCCI092374	INIA_Uruguay	0.079	0.921
246	F6CCCI092379	INIA_Uruguay	0.323	0.677
247	F6CCCI092452	INIA_Uruguay	0.024	0.976
248	F6CCCI092540	INIA_Uruguay	0.007	0.993
249	F6CCCI092589	INIA_Uruguay	0.216	0.784
250	F6CCCI092636	INIA_Uruguay	0.013	0.987
251	F6CCCI092680	INIA_Uruguay	0.057	0.943
252	F6CCCI092714	INIA_Uruguay	0.006	0.994
253	F6CCCIDSU0915150	INIA_Uruguay	0.058	0.942
254	F6CCCIDSU0915160	INIA_Uruguay	0.108	0.892
255	F6CCCIDSU0915201	INIA_Uruguay	0.016	0.984
256	F6CCCIDSU0915238	INIA_Uruguay	0.026	0.974
257	F6CCCIDSU0915258	INIA_Uruguay	0.304	0.696
258	F6CCCIDSU0915279	INIA_Uruguay	0.014	0.986
259	F6CCCIDSU0915280	INIA_Uruguay	0.024	0.976
260	F6CCCIDSU0915301	INIA_Uruguay	0.028	0.972
261	F6CL0811516	INIA_Uruguay	0.044	0.956
262	F6CL091049	INIA_Uruguay	0.115	0.885
263	F6CL091337	INIA_Uruguay	0.154	0.846
264	F6CL09843	INIA_Uruguay	0.022	0.978
265	F6CLDSU0910005	INIA_Uruguay	0.115	0.885
266	F6CLDSU0910354	INIA_Uruguay	0.014	0.986
267	F70913234	INIA_Uruguay	0.3	0.7
268	F7CCCI087386	INIA_Uruguay	0.034	0.966
269	F7CCCI087388	INIA_Uruguay	0.072	0.928
270	F7CCCI087424	INIA_Uruguay	0.371	0.629
271	F7CCCI087431	INIA_Uruguay	0.379	0.621
272	F7CCCI087446	INIA_Uruguay	0.013	0.987
273	Fustrox0619	INIA_Uruguay	0.025	0.975
274	Genesis2354	INIA_Uruguay	0.349	0.651
275	Gorrión	INIA_Uruguay	0.218	0.782
276	IaparLacos2597	INIA_Uruguay	0.189	0.811
277	LE2279	INIA_Uruguay	0.119	0.881
278	LE2305	INIA_Uruguay	0.191	0.809
279	LE2319	INIA_Uruguay	0.073	0.927
280	LE2350	INIA_Uruguay	0.032	0.968
281	LE2352	INIA_Uruguay	0.042	0.958
282	LE2357	INIA_Uruguay	0.287	0.713
283	LE2366	INIA_Uruguay	0.165	0.835
284	LE2369	INIA_Uruguay	0.013	0.987
285	LE2375	INIA_Uruguay	0.013	0.987
286	LE2376	INIA_Uruguay	0.281	0.719
287	LE2382	INIA_Uruguay	0.051	0.949
288	LE2384	INIA_Uruguay	0.036	0.964
289	LE2386	INIA_Uruguay	0.132	0.868
290	LE2387	INIA_Uruguay	0.04	0.96
291	LE2390	INIA_Uruguay	0.076	0.924
292	Madrugador	INIA_Uruguay	0.142	0.858
293	MarthaD14	INIA_Uruguay	0.011	0.989
294	MarthaD15	INIA_Uruguay	0.028	0.972
295	MarthaD16	INIA_Uruguay	0.313	0.687
296	MarthaD5	INIA_Uruguay	0.258	0.742
297	MarthaD6	INIA_Uruguay	0.312	0.688
298	MarthaD8	INIA_Uruguay	0.397	0.603
299	Nogal	INIA_Uruguay	0.371	0.629
300	Onix	INIA_Uruguay	0.012	0.988
301	ORL99152	INIA_Uruguay	0.078	0.922
302	RESELCL09656	INIA_Uruguay	0.005	0.995
303	SilviaG1	INIA_Uruguay	0.006	0.994
304	SilviaG11	INIA_Uruguay	0.24	0.76
305	SilviaG13	INIA_Uruguay	0.153	0.847
306	SilviaG14	INIA_Uruguay	0.109	0.891
307	SilviaG15	INIA_Uruguay	0.012	0.988
308	SilviaG16	INIA_Uruguay	0.259	0.741
309	SilviaG2	INIA_Uruguay	0.365	0.635
310	SilviaG4	INIA_Uruguay	0.049	0.951
311	SilviaG5	INIA_Uruguay	0.217	0.783
312	SilviaG6	INIA_Uruguay	0.019	0.981
313	SilviaG7	INIA_Uruguay	0.171	0.829
314	Tero	INIA_Uruguay	0.193	0.807
315	Tijereta	INIA_Uruguay	0.011	0.989
316	Toropi	INIA_Uruguay	0.061	0.939
